# Supplementary material for: Laminin-332 γ2 Monomeric Chain Promotes Adhesion and Migration of Hepatocellular Carcinoma Cells
Source: Cancers (Basel). 2023 Jan 6;15(2):373. doi: 10.3390/cancers15020373 (PMC9857196; doi:10.3390/cancers15020373)
Supplement: Supplementary file 1 [file cancers-15-00373-s001.zip]

Archive with 4 entries (4 files):
- File S1 (Figure 1b - HLE HLF Scattering movies)/Scattering assay movies (Figure 1b).zip
- File S1 (Figure 1b - HLE HLF Scattering movies)/Scattering assay movies (replicate with positive Ctrl).zip
- Figure S1.tif
- Figure S2.tif
